# Supplementary material for: Targeted ANP32E Mutant Mice Do Not Demonstrate Obvious Movement Defects
Source: PLoS One. 2013 May 13;8(5):e63815. doi: 10.1371/journal.pone.0063815 (PMC3652840; doi:10.1371/journal.pone.0063815)
Supplement: Video SV1 — No difference in limb-clasping behaviour in the mice. Video presents recording of a representative littermate pair of mice second trial for limb-clasping assay. No limb-clasping or retraction is evident in either the Anp32e −/− (first animal shown) or Anp32e +/+ (second animal shown). (ZIP) [file pone.0063815.s004.zip]

Archive with 3 entries (2 files):
- Supplemental Video SV1.mov
- __MACOSX/
- __MACOSX/._Supplemental Video SV1.mov
